# Supplementary material for: The Study of Amorphous Kaempferol Dispersions Involving FT-IR Spectroscopy
Source: Int J Mol Sci. 2023 Dec 5;24(24):17155. doi: 10.3390/ijms242417155 (PMC10742969; doi:10.3390/ijms242417155)
Supplement: Supplementary file 1 [file ijms-24-17155-s001.zip]

Archive with 1 entries (1 files):
- ijms-2680421-supplementary.pdf
